# Supplementary material for: Tropane alkaloids and terpenes synthase genes of Datura stramonium (Solanaceae)
Source: PeerJ. 2021 Jun 15;9:e11466. doi: 10.7717/peerj.11466 (PMC8212831; doi:10.7717/peerj.11466)
Supplement: Supplemental Information 9 — TPS in angiosperms, Datura, D. stramonium and D. metel [file peerj-09-11466-s009.xlsx]

## Sheet: Table S1. TPS Datura 
Table S1. List of TPS and characteristics in Datura stramonium and Datura metel.
Organism	No. TPSs	Designation	protein length	Sub-familys a b c d e f g								Functions in other plants	Distribution	Data availability
Datura stramonium
	1	Dstra.STPS2	452		*							SesquiTPS	Dicotyledons	https://github.com/icruz1989/Datura-stramonium-genome-project
	2	Dstra.STPS2	465		*							SesquiTPS	Dicotyledons	https://github.com/icruz1989/Datura-stramonium-genome-project
	3	Dstra.STP6	551		*							SesquiTPS	Dicotyledons	https://github.com/icruz1989/Datura-stramonium-genome-project
	4	Dstra.TPS10	550		*							SesquiTPS	Dicotyledons	https://github.com/icruz1989/Datura-stramonium-genome-project
	5	Dstra.TPS10.2	812		*							SesquiTPS	Dicotyledons	https://github.com/icruz1989/Datura-stramonium-genome-project
	6	Dstra.TPS13	278		*							SesquiTPS	Dicotyledons	https://github.com/icruz1989/Datura-stramonium-genome-project
	7	Dstra.TPS13.1	691								*	MonoTPS, SesquiTPS, DiTPS	Angiosperms	https://github.com/icruz1989/Datura-stramonium-genome-project
	8	Dstra.TPS15	324		*							MonoTPS, SesquiTPS, DiTPS	Angiosperms	https://github.com/icruz1989/Datura-stramonium-genome-project
	9	Dstra.TPS17	559		*							MonoTPS, SesquiTPS, DiTPS	Angiosperms	https://github.com/icruz1989/Datura-stramonium-genome-project
	10	Dstra.TPS18	300									MonoTPS, SesquiTPS, DiTPS	Angiosperms	https://github.com/icruz1989/Datura-stramonium-genome-project
	11	Dstra.TPS21	470								*	MonoTPS, SesquiTPS, DiTPS	Angiosperms	https://github.com/icruz1989/Datura-stramonium-genome-project
	12	Dstra.TPS27	505								*	MonoTPS, SesquiTPS, DiTPS	Angiosperms	https://github.com/icruz1989/Datura-stramonium-genome-project
	13	Dstra.TPS33	522		*							MonoTPS, SesquiTPS, DiTPS	Angiosperms	https://github.com/icruz1989/Datura-stramonium-genome-project
	14	Dstra.TPS36	476		*							MonoTPS, SesquiTPS, DiTPS	Angiosperms	https://github.com/icruz1989/Datura-stramonium-genome-project
	15	Dstra.TPS38	537			*						MonoTPS, Isps	Angiosperms	https://github.com/icruz1989/Datura-stramonium-genome-project
	16	Dstra.TPS52	379									MonoTPS, Isps	Angiosperms	https://github.com/icruz1989/Datura-stramonium-genome-project
	17	Dstra.TPS-Unknown	197									Unknown	Unknown	https://github.com/icruz1989/Datura-stramonium-genome-project
	18	Dstr.TPS 3	101									Unknown	Unknown	https://github.com/icruz1989/Datura-stramonium-genome-project
Datura metel
	1	D.met STPS 2			*							SesquiTPS	Dicotyledons	https://github.com/icruz1989/Datura-stramonium-genome-project
	2	D.met STPS 2			*							SesquiTPS	Dicotyledons	https://github.com/icruz1989/Datura-stramonium-genome-project
	3	D.met TPS10			*							SesquiTPS	Dicotyledons	https://github.com/icruz1989/Datura-stramonium-genome-project
	4	D.met TPS10.2			*							SesquiTPS	Dicotyledons	https://github.com/icruz1989/Datura-stramonium-genome-project
	5	D.met TPS 12				*						MonoTPS, Isps	Angiosperms	https://github.com/icruz1989/Datura-stramonium-genome-project
	6	D.met TPS 32				*						Unknown		https://github.com/icruz1989/Datura-stramonium-genome-project
	7	D.met Unknown										Unknown		https://github.com/icruz1989/Datura-stramonium-genome-project
	8	D.met Unknown										Unknown		https://github.com/icruz1989/Datura-stramonium-genome-project

## Sheet: Table S2. TPS Datura stramonium
Table S2. TPSs identified in the genome and transcriptome of Datura stramomium.
ID	ID TPS	TPS in other species
Dstr.g624	Dstra.TPS36	TPS_Slyc_TPS36
Dstr.g21864	Dstra.TPS15b	STPS_Shab_TPS15b, STPS_Stub_
Dstr.g7182	Dstra.TPS10	TPS_10-like_Gaus
Dstr.g7332	Dstra.TPS33	TPS_Slyc_TPS33
Dstr.g8805	Dstra.TPS13	TPS_like-13_Dcar
Dstr.g8806	Dstra.TPS13	TPS_like-13_Dcar
Dstr.g4728	Dstra.STPS6	STPS_6_Stub
Dstr.g6259	Dstra.STPS2	STPS_2_Stub-2, STPS_2_Stub-3, TPS_Slyc_TPS10
Dstr.g2993	Dstra.STPS17	STPS_Shab_TPS17, STPS_Slyc_TPS17
Dstr.g6176	Dstra.TPS27	TPS_Slyc_TPS27
Dstr.g6189	Dstra.TPS38	TPS_Slyc_TPS38
Dstr.g291	Dstra.TPS18	TPS_18_Shab,TPS_18_Spen, TPS_18_Slyc, TPS_18_Spim
Dstr.g296	Dstra.TPS21	TPS_21_Spim, TPS_21_SlycTPS, Slyc_TPS21,
Dstr.g3962	Dstra.TPS52	STPS_18_Stub,TPS_51_Slyc, TPS_52_Slyc
Dstr.g6122	Dstra.TPS10	TPS_10-like_Cann
Dstr.g11582	Dstra.STPS2	STPS_2_Stub-2
Dstr.g11704	Dstra.TPS-Unknown	TPS_10-like_Gaus
Dstr.g4373	Dstra.TPS-Unknown	DsTPS-Unknown

## Sheet: Table S3. TPS-Datura metel
Table S3. TPSs identified in the transcriptome of Datura metel.
Organism	ID	Datos disponibles
D.metel_5231.p1	D.met STPS 2	https://medplantrnaseq.org		>NP_001239041.1 STPS_Slyc sesquiterpene synthase [Solanum lycopersicum]
D.metel_5231.p1	D.met STPS 2	https://medplantrnaseq.org		>NP_001239042.2 STPS_Slyc-2 sesquiterpene synthase [Solanum lycopersicum]
				>XP_004231365.1 TPS_10_Slyc terpene synthase 10 [Solanum lycopersicum]
			>XP_006351725.1	>XP_006351725.1 TPS_10-like_Stub PREDICTED: terpene synthase 10-like [Solanum tuberosum]
			>XP_009773702.1	>XP_009773702.1 TPS_10-like_Nsyl PREDICTED: terpene synthase 10-like isoform X1 [Nicotiana sylvestris]
			>XP_016463487.1	>XP_016463487.1 TPS_10-like_Ntab PREDICTED: terpene synthase 10-like [Nicotiana tabacum]
D.metel_30583.p1	D.met TPS10	https://medplantrnaseq.org	>XP_016539313.1	>XP_016539313.1 TPS_10-like_Cann PREDICTED: terpene synthase 10-like [Capsicum annuum]
D.metel_40807.p1	D.met TPS10.2	https://medplantrnaseq.org	>XP_016684083.1	>XP_016684083.1 TPS_10-like_Ghir PREDICTED: terpene synthase 10-like [Gossypium hirsutum]
		https://medplantrnaseq.org	>XP_018628631.1	>XP_018628631.1 TPS_10-like_Ntom terpene synthase 10-like isoform X1 [Nicotiana tomentosiformis]
		https://medplantrnaseq.org	>XP_019263805.1	>XP_019263805.1 TPS_10-like_Natt PREDICTED: terpene synthase 10-like [Nicotiana attenuata]
D.metel_37137.p1	D.met TPS 12	https://medplantrnaseq.org	>XP_031270044.1	>XP_031270044.1 TPS_12_Pver probable terpene synthase 12 [Pistacia vera]
D.metel_13688.p1	D.met Unknown	https://medplantrnaseq.org	>XP_016539313.1	>XP_016539313.1 TPS_10-like_Cann PREDICTED: terpene synthase 10-like [Capsicum annuum]
D.metel_25113.p1	D.met Unknown	https://medplantrnaseq.org	>XP_016684083.1	>XP_016684083.1 TPS_10-like_Ghir PREDICTED: terpene synthase 10-like [Gossypium hirsutum]
D.metel_9456.p2	D.met Unknown	https://medplantrnaseq.org
